# Supplementary material for: Identification, heterologous production and bioactivity of lentinulin A and dendrothelin A, two natural variants of backbone N-methylated peptide macrocycle omphalotin A
Source: Sci Rep. 2021 Feb 11;11:3541. doi: 10.1038/s41598-021-83106-2 (PMC7878506; doi:10.1038/s41598-021-83106-2)
Supplement: Supplementary file 2 — Supplementary Information 1. [file 41598_2021_83106_MOESM2_ESM.xlsx]

## Sheet: Tabelle
Compound	Concentration (µM)	Replicate	Day1				Replicate	Day3				Replicate	Day7				Replicate	Day14
			normal	affected	immotile			normal	affected	immotile			normal	affected	immotile			normal	affected	immotile
Lentinulin A	3 µM	A	0	10	90		A	0	5	95		A	0	12	88		A	0	8	92
		B	0	7	93		B	0	2	98		B	0	9	91		B	0	11	89
		C	0	12	88		C	0	7	93		C	0	12	88		C	0	6	94
	1.5 µM	A	1	24	75		A	0	12	88		A	2	28	70		A	0	20	80
		B	0	22	78		B	0	16	84		B	0	32	68		B	0	23	77
		C	2	32	66		C	0	15	85		C	0	25	75		C	0	26	74
	0.75 µM	A	20	51	29		A	0	73	27		A	32	42	26		A	17	39	44
		B	17	41	42		B	0	67	33		B	26	41	33		B	15	35	50
		C	13	46	41		C	0	74	26		C	28	51	21		C	10	42	48
	0.1 µM	A	96	2	2		A	81	10	9		A	42	38	20		A	37	32	31
		B	95	3	2		B	74	19	7		B	43	30	27		B	40	30	30
		C	93	2	5		C	72	16	12		C	43	41	16		C	32	39	29
Compound	Concentration (µM)	Replicate	Day1				Replicate	Day3				Replicate	Day7				Replicate	Day14
			normal	affected	immotile			normal	affected	immotile			normal	affected	immotile			normal	affected	immotile
Dendrothelin A	3 µM	A	85	10	5		A	93	4	3		A	28	15	57		A	6	32	62
		B	88	10	2		B	87	7	6		B	26	24	50		B	12	31	57
		C	90	9	1		C	87	9	4		C	24	15	61		C	18	19	63
	1.5 µM	A	92	5	3		A	92	3	5		A	25	27	48		A	18	27	55
		B	99	0	1		B	94	4	2		B	27	28	45		B	15	35	50
		C	96	3	1		C	89	5	6		C	30	31	39		C	20	30	50
	0.75 µM	A	92	4	4		A	96	1	3		A	62	10	28		A	44	24	32
		B	91	6	3		B	90	6	4		B	49	34	17		B	43	29	28
		C	94	4	2		C	93	4	3		C	61	15	24		C	47	18	35
	0.1 µM	A	92	4	4		A	94	4	2		A	70	18	12		A	54	25	21
		B	98	2	0		B	96	3	1		B	69	13	18		B	50	31	19
		C	94	2	4		C	89	7	4		C	58	27	15		C	52	29	19
Compound	Concentration (µM)	Replicate	Day1				Replicate	Day3				Replicate	Day7				Replicate	Day14
			normal	affected	immotile			normal	affected	immotile			normal	affected	immotile			normal	affected	immotile
Omphalotin A	3 µM	A	2	56	42		A	0	22	78		A	0	25	75		A	0	14	86
		B	0	53	47		B	0	31	69		B	0	21	79		B	0	16	84
		C	1	62	37		C	0	34	66		C	0	24	76		C	0	17	83
	1.5 µM	A	21	57	22		A	0	73	27		A	15	49	36		A	5	51	44
		B	16	60	24		B	1	80	19		B	12	44	44		B	6	44	50
		C	14	65	21		C	0	68	32		C	13	48	39		C	9	39	52
	0.75 µM	A	90	8	2		A	41	42	17		A	35	27	38		A	27	32	41
		B	61	33	6		B	39	46	15		B	38	26	36		B	23	28	49
		C	72	22	6		C	47	37	16		C	41	28	31		C	19	37	44
	0.1 µM	A	96	3	1		A	68	10	22		A	47	29	24		A	39	28	33
		B	95	3	2		B	72	12	16		B	44	26	30		B	37	31	32
		C	98	0	2		C	62	19	19		C	49	34	17		C	39	31	30
Compound	Concentration (µM)	Replicate	Day1				Replicate	Day3				Replicate	Day7				Replicate	Day14
			normal	affected	immotile			normal	affected	immotile			normal	affected	immotile			normal	affected	immotile
Fluopyram	3 µM	A	0	60	40		A	0	47	53		A	0	16	84		A	0	9	91
		B	0	55	45		B	0	44	56		B	0	15	85		B	0	12	88
		C	0	63	37		C	0	49	51		C	0	20	80		C	0	8	92
	1.5 µM	A	4	90	6		A	0	84	16		A	0	40	60		A	0	28	72
		B	5	83	12		B	0	79	21		B	0	36	64		B	0	22	78
		C	4	82	14		C	0	82	18		C	0	42	58		C	0	33	67
	0.75 µM	A	29	60	11		A	0	88	12		A	1	86	13		A	0	64	36
		B	23	65	12		B	0	86	14		B	0	83	17		B	0	73	27
		C	44	53	3		C	0	78	22		C	3	72	25		C	0	68	32
	0.1 µM	A	95	5	0		A	27	65	8		A	21	65	14		A	5	62	33
		B	94	4	2		B	27	66	7		B	25	54	21		B	9	69	22
		C	79	18	3		C	36	57	7		C	23	61	16		C	15	66	19
Compound	control	Replicate	Day1				Replicate	Day3				Replicate	Day7				Replicate	Day14
			normal	affected	immotile			normal	affected	immotile			normal	affected	immotile			normal	affected	immotile
H2O		A	97	1	2		A	97	2	1		A	88	7	5		A	74	18	8
		B	93	5	2		B	92	6	2		B	94	5	1		B	81	12	7
		C	91	6	3		C	96	4	0		C	90	7	3		C	85	12	3
Compound	control	Replicate	Day1				Replicate	Day3				Replicate	Day7				Replicate	Day14
			normal	affected	immotile			normal	affected	immotile			normal	affected	immotile			normal	affected	immotile
Methanol		A	93	7	0		A	95	3	2		A	91	5	4		A	79	15	6
		B	96	1	3		B	97	3	0		B	95	3	2		B	78	16	6
		C	92	4	4		C	93	4	3		C	93	2	5		C	83	9	8
